# Supplementary material for: Detection of ureaplasmas and bacterial vaginosis associated bacteria and their association with non-gonococcal urethritis in men
Source: PLoS One. 2019 Apr 4;14(4):e0214425. doi: 10.1371/journal.pone.0214425 (PMC6448876; doi:10.1371/journal.pone.0214425)
Supplement: S1 Datafile — (XLSX) [file pone.0214425.s001.xlsx]

## Sheet: Ark1
Sample no	U.urealyticum	U. parvum	U.u + U.p	HSV 1and 2	Adenovirus	G. vaginalis	BVAB-2	Eggerthella	Megasphaera E1	Sneathia amnii	Prevotella spp	Atopobium vaginae	Sneathia sanguinegens	S. amnii+S. sanguinegens	Asymptomatic controls	Symptomatic NGU	non-Mg-non-Ct NGU	Symptomatic IU	Studygroup	Dysuria	Urethral discharge	Ulceration	Urethral itching	Age	MSM	CTFCU	MgFCU	GC culture	Attendance	>10 PMNL	> 4 PMNL	Steady partner	Partner senast året	Lifetime partners	Smoking
6	0	9000	9000	0	0	1064375	625	6875	0	0	205750	1000	18125	18125	Asymptomatic controls				0	0	1	0	0	36	0	Neg	Neg	ND	Contact	0	0	1	2	15	0
4	325	0	325	0	0	2875	0	625	0	0	0	625	0	0	Asymptomatic controls				0	0	1	0	0	26	0	Neg	Neg	ND	Check-up	0	0	1	2	10	1
2	0	0	0	0	0	37.5	0	0	0	0	0	0	0	0	Asymptomatic controls				0	0	1	0	0	22	1	Neg	Neg	Neg	Contact	0	0	0	10	30	0
7	0	325	325	0	0	754125	125	0	0	0	584750	44125	0	0	Asymptomatic controls				0	0	1	0	0	23	0	Neg	Neg	ND	Contact	0	0	1	4	10	0
18	0	0	0	0	0	250	0	0	37.5	0	115750	25	0	0	Asymptomatic controls				0	0	1	0	0	25	0	Neg	Neg	ND	Contact	0	0	1	1	8	Occasionally
26	0	0	0	0	0	37.5	0	0	0	0	30500	0	0	0	Asymptomatic controls				0	0	1	0	0	20	0	Neg	Neg	ND	Contact	0	0	1	2	20	1
22	0	0	0	0	0	125	0	0	0	0	0	0	0	0	Asymptomatic controls				0	0	1	0	0	32	0	Neg	Neg	ND	Check-up	0	0	0	NA	NA	0
20	0	0	0	0	0	25	0	0	0	0	0	0	0	0	Asymptomatic controls				0	0	1	0	0	26	0	Neg	Neg	ND	Contact	0	0	1	8	50	0
24	0	150	150	0	0	21500	0	0	0	1000	15500	0	0	1000	Asymptomatic controls				0	0	1	0	0	23	0	Neg	Neg	ND	Contact	0	0	0	4	12	0
36	0	0	0	0	0	0	0	0	0	0	750	0	0	0	Asymptomatic controls				0	0	1	0	0	34	0	Neg	Neg	ND	Check-up	0	0	1	2	12	0
32	0	0	0	0	0	0	0	0	0	0	0	0	0	0	Asymptomatic controls				0	0	1	0	0	29	0	Neg	Neg	Neg	Symptoms	0	0	1	1	1	0
33	600	0	600	0	0	625	0	500	0	0	2375	0	0	0	Asymptomatic controls				0	0	1	0	0	22	0	Neg	Neg	ND	Check-up	0	0	0	3	12	Occasionally
37	0	0	0	Type 1	0	375	0	0	12.5	0	375	50	0	0	Asymptomatic controls				0	0	1	0	0	30	0	Neg	Neg	Neg	Check-up	0	0	0	2	7	1
45	0	825	825	0	0	117750	14000	11250	0	6625	187625	7125	13500	20125	Asymptomatic controls				0	0	1	0	0	31	0	Neg	Neg	ND	Contact	0	0	0	6	20	0
47	0	125	125	0	0	25	0	0	0	0	79500	0	0	0	Asymptomatic controls				0	0	1	0	0	23	0	Neg	Neg	ND	Check-up	0	0	1	4	6	0
51	0	50	50	0	0	2875	0	0	0	0	2750	0	0	0	Asymptomatic controls				0	0	1	0	0	23	0	Neg	Neg	ND	Contact	0	0	0	3	5	0
53	0	0	0	0	0	75	0	125	0	0	1625	0	0	0	Asymptomatic controls				0	0	1	0	0	23	0	Neg	Neg	ND	Contact	0	0	1	2	2	0
55	0	0	0	0	0	25	0	0	37.5	0	0	0	0	0	Asymptomatic controls				0	0	1	0	0	39	0	Neg	Neg	ND	Contact	0	0	1	4	25	0
56	0	0	0	0	0	0	0	0	0	0	27125	0	0	0	Asymptomatic controls				0	0	1	0	0	41	NA	Neg	Neg	ND	Check-up	0	0	1	1	20	0
61	0	725	725	0	0	82625	0	8625	0	0	258875	7500	0	0	Asymptomatic controls				0	0	1	0	0	28	0	Neg	Neg	ND	Check-up	0	0	1	1	10	0
70	0	0	0	0	0	12.5	0	0	0	0	375	0	0	0	Asymptomatic controls				0	0	1	0	0	28	1	Neg	Neg	Neg	Check-up	0	0	0	3	21	Occasionally
72	0	0	0	0	0	0	0	0	12.5	0	0	0	0	0	Asymptomatic controls				0	0	1	0	0	28	0	Neg	Neg	ND	Contact	0	0	0	2	15	0
81	0	0	0	0	0	0	0	0	0	0	750	0	0	0	Asymptomatic controls				0	0	1	0	0	22	0	Neg	Neg	ND	Contact	0	0	1	1	10	0
87	0	6925	6925	0	0	62.5	0	125	0	0	0	0	0	0	Asymptomatic controls				0	0	1	0	0	21	0	Neg	Neg	ND	Contact	0	0	0	5	10	0
89	0	0	0	0	0	0	0	0	0	0	0	0	0	0	Asymptomatic controls				0	0	1	0	0	54	0	Neg	Neg	Neg	Check-up	0	0	1	3	10	0
90	225	0	225	0	0	750	0	250	0	25	1000	12.5	0	25	Asymptomatic controls				0	0	1	0	0	21	0	Neg	Neg	ND	Contact	0	0	0	3	5	1
98	0	0	0	0	0	0	0	0	0	0	9000	0	0	0	Asymptomatic controls				0	0	1	0	0	40	0	Neg	Neg	ND	Check-up	0	0	0	NA	NA	0
97	0	6850	6850	0	0	481625	0	38375	0	8500	824375	250	46625	55125	Asymptomatic controls				0	0	1	0	0	22	0	Neg	Neg	ND	Contact	0	0	1	3	30	1
103	75	0	75	0	0	12.5	0	0	0	0	16375	0	0	0	Asymptomatic controls				0	0	1	0	0	24	0	Neg	Neg	ND	Check-up	0	0	1	2	15	0
107	0	0	0	0	0	112.5	0	0	0	37.5	24000	0	75	112.5	Asymptomatic controls				0	0	1	0	0	29	0	Neg	Neg	ND	Contact	0	0	0	4	15	0
115	0	0	0	0	0	0	0	0	0	0	0	0	0	0	Asymptomatic controls				0	0	1	0	0	25	0	Neg	Neg	ND	Contact	0	0	1	1	40	Occasionally
113	0	0	0	0	0	46500	250	5375	0	28250	1781500	0	5125	33375	Asymptomatic controls				0	0	1	0	0	28	0	Neg	Neg	ND	Contact	0	0	1	5	40	Occasionally
112	0	1125	1125	0	0	32750	1750	1125	0	0	17000	0	0	0	Asymptomatic controls				0	0	1	0	0	46	0	Neg	Neg	Neg	Check-up	0	0	1	2	8	0
128	0	0	0	0	0	37.5	125	0	12.5	0	0	0	0	0	Asymptomatic controls				0	0	1	0	0	21	0	Neg	Neg	ND	Contact	0	0	1	1	1	0
124	0	3125	3125	0	0	56750	0	0	0	0	125	0	0	0	Asymptomatic controls				0	0	1	0	0	23	0	Neg	Neg	ND	Check-up	0	0	1	2	13	1
138	0	0	0	0	0	0	0	0	0	0	70375	0	0	0	Asymptomatic controls				0	0	1	0	0	29	0	Neg	Neg	ND	Contact	0	0	1	4	50	0
139	0	1450	1450	0	0	250	0	0	0	0	375	0	0	0	Asymptomatic controls				0	0	1	0	0	38	0	Neg	Neg	ND	Check-up	0	0	1	4	10	0
133	0	0	0	0	0	0	0	0	0	75	3375	0	0	75	Asymptomatic controls				0	0	1	0	0	28	0	Neg	Neg	ND	Contact	0	0	1	4	200	1
142	39175	0	39175	0	0	1072750	2000	26750	0	62750	203625	14750	0	62750	Asymptomatic controls				0	0	1	0	0	21	0	Neg	Neg	ND	Contact	0	0	0	10	40	0
153	0	0	0	0	0	278500	750	46250	0	0	926125	55250	0	0	Asymptomatic controls				0	0	1	0	0	25	0	Neg	Neg	ND	Check-up	0	0	0	1	4	1
145	1875	0	1875	0	0	73375	1625	2750	0	625	80875	10250	4000	4625	Asymptomatic controls				0	0	1	0	0	23	0	Neg	Neg	ND	Contact	0	0	1	4	15	0
136	0	5125	5125	0	0	181375	0	6500	0	0	61500	12500	0	0	Asymptomatic controls				0	0	1	0	0	24	0	Neg	Neg	ND	Contact	0	0	1	8	26	0
158	0	75	75	0	0	12.5	0	0	0	0	875	0	0	0	Asymptomatic controls				0	0	1	0	0	22	0	Neg	Neg	ND	Symptoms	0	0	1	1	25	1
159	0	0	0	0	0	0	0	0	0	0	0	12.5	0	0	Asymptomatic controls				0	0	1	0	0	27	0	Neg	Neg	ND	Check-up	0	0	0	4	30	0
160	0	0	0	0	0	0	0	0	0	0	1375	0	0	0	Asymptomatic controls				0	0	1	0	0	35	0	Neg	Neg	Neg	Check-up	0	0	0	2	30	0
161	0	0	0	0	0	0	0	0	0	0	2750	0	0	0	Asymptomatic controls				0	0	1	0	0	25	0	Neg	Neg	ND	Contact	0	0	0	1	14	Occasionally
162	0	0	0	0	0	0	0	0	0	0	0	0	0	0	Asymptomatic controls				0	0	1	0	0	27	0	Neg	Neg	ND	Check-up	0	0	0	6	NA	0
175	1875	0	1875	0	0	249375	1750	16125	12.5	0	893500	26250	0	0	Asymptomatic controls				0	0	1	0	0	23	0	Neg	Neg	ND	Contact	0	0	0	3	50	0
183	0	1300	1300	0	0	17375	0	0	0	0	0	0	0	0	Asymptomatic controls				0	0	1	0	0	27	0	Neg	Neg	ND	Check-up	0	0	1	3	12	0
179	0	0	0	0	0	87.5	0	0	0	0	10750	0	0	0	Asymptomatic controls				0	0	1	0	0	23	0	Neg	Neg	ND	Contact	0	0	1	13	28	1
206	0	0	0	0	0	0	0	0	0	0	0	87.5	0	0	Asymptomatic controls				0	0	1	0	0	30	0	Neg	Neg	ND	Contact	0	0	0	7	13	0
220	0	2600	2600	0	0	0	0	0	0	0	0	0	0	0	Asymptomatic controls				0	0	1	0	0	35	0	Neg	Neg	ND	Check-up	0	0	0	2	20	0
217	0	0	0	0	0	0	0	0	0	0	0	0	0	0	Asymptomatic controls				0	0	1	0	0	51	0	Neg	Neg	ND	Contact	0	0	1	2	5	0
228	0	0	0	0	0	0	0	0	0	0	489875	0	0	0	Asymptomatic controls				0	0	1	0	0	31	0	Neg	Neg	ND	Contact	0	0	0	4	15	1
230	10675	0	10675	0	0	0	0	0	0	0	0	0	0	0	Asymptomatic controls				0	0	1	0	0	25	0	Neg	Neg	ND	Check-up	0	0	1	4	25	0
255	3175	0	3175	0	0	128375	625	4750	0	3875	58375	1125	2000	5875	Asymptomatic controls				0	0	1	0	0	24	0	Neg	Neg	ND	Contact	0	0	1	NA	NA	0
254	3750	0	3750	0	0	76375	0	8125	0	0	340875	75	9875	9875	Asymptomatic controls				0	0	1	0	0	20	0	Neg	Neg	ND	Check-up	0	0	0	19	24	1
248	0	1275	1275	0	0	2375	0	0	0	0	0	0	0	0	Asymptomatic controls				0	0	0	0	0	25	0	Neg	Neg	ND	Contact	0	0	0	2	5	1
235	0	0	0	0	0	1625	0	0	12.5	0	750	75	62.5	62.5	Asymptomatic controls				0	0	0	0	0	38	0	Neg	Neg	ND	Contact	0	0	0	1	3	Occasionally
233	5350	0	5350	0	0	1572625	16875	217625	12.5	56375	2604125	10125	80750	137125	Asymptomatic controls				0	0	0	0	0	16	0	Neg	Neg	ND	Contact	0	0	1	4	7	1
244	0	0	0	0	0	0	0	0	0	0	0	0	6625	6625	Asymptomatic controls				0	0	0	0	0	32	0	Neg	Neg	ND	Check-up	0	0	1	1	9	0
258	0	4375	4375	0	0	25875	250	375	0	112.5	250	0	500	612.5	Asymptomatic controls				0	0	0	0	0	26	0	Neg	Neg	ND	Contact	0	0	1	3	4	1
256	0	0	0	0	0	125	0	0	0	0	7375	0	0	0	Asymptomatic controls				0	0	0	0	0	27	0	Neg	Neg	ND	Contact	0	0	1	2	NA	1
267	0	0	0	0	0	37.5	125	0	0	0	0	0	0	0	Asymptomatic controls				0	0	0	0	0	31	0	Neg	Neg	Neg	Check-up	0	0	0	3	20	0
276	0	2975	2975	0	0	155875	0	60000	0	149125	14875	7125	0	149125	Asymptomatic controls				0	0	0	0	0	22	0	Neg	Neg	ND	Check-up	0	0	1	1	5	1
291	0	0	0	0	0	50	0	0	0	0	0	0	0	0	Asymptomatic controls				0	0	0	0	0	23	0	Neg	Neg	ND	Check-up	0	0	1	4	16	Occasionally
297	0	1025	1025	0	0	0	25	0	0	0	242750	50	0	0	Asymptomatic controls				0	0	0	0	0	39	0	Neg	Neg	ND	Contact	0	0	1	2	20	1
306	11400	0	11400	0	0	305375	0	22339125	0	0	0	2250	5875	5875	Asymptomatic controls				0	0	0	0	0	18	0	Neg	Neg	ND	Contact	0	0	0	6	15	1
320	75	0	75	0	0	0	0	0	0	0	7125	0	1625	1625	Asymptomatic controls				0	0	0	0	0	24	0	Neg	Neg	ND	Check-up	0	0	0	5	10	0
321	0	0	0	0	0	0	0	0	0	0	0	0	0	0	Asymptomatic controls				0	0	0	0	0	20	0	Neg	Neg	ND	Check-up	0	0	1	1	10	1
323	125	0	125	0	0	0	0	0	0	0	0	0	0	0	Asymptomatic controls				0	0	0	0	0	17	0	Neg	Neg	ND	Check-up	0	0	1	2	2	Occasionally
329	175	0	175	0	0	25000	0	0	0	0	0	0	0	0	Asymptomatic controls				0	0	0	0	0	18	0	Neg	Neg	ND	Check-up	0	0	0	2	4	0
330	0	1925	1925	0	0	0	0	0	0	37.5	8000	0	0	37.5	Asymptomatic controls				0	0	0	0	0	19	0	Neg	Neg	ND	Check-up	0	0	0	3	6	0
336	0	0	0	0	0	37250	0	0	0	75	1875	12.5	0	75	Asymptomatic controls				0	0	0	0	0	26	0	Neg	Neg	ND	Contact	0	0	0	2	20	0
345	0	3525	3525	0	0	64750	0	0	0	0	0	0	12.5	12.5	Asymptomatic controls				0	0	0	0	0	31	0	Neg	Neg	ND	Contact	0	0	0	7	25	0
361	15775	0	15775	0	0	680125	643000	370375	0	929125	6943000	46875	423750	1352875	Asymptomatic controls				0	0	0	0	0	47	0	Neg	Neg	ND	Check-up	0	0	1	6	20	1
381	1075	0	1075	0	0	186000	0	0	12.5	0	6625	17375	0	0	Asymptomatic controls				0	0	0	0	0	24	0	Neg	Neg	ND	Contact	0	0	1	1	10	1
389	2950	0	2950	0	0	163875	0	250	0	0	4125	0	0	0	Asymptomatic controls				0	0	0	0	0	27	0	Neg	Neg	Neg	Check-up	0	0	1	7	40	0
401	0	0	0	0	0	100	0	0	0	0	750	0	0	0	Asymptomatic controls				0	0	0	0	0	28	0	Neg	Neg	ND	Contact	0	0	0	2	10	0
412	1350	0	1350	0	0	65625	0	3875	0	0	56625	0	0	0	Asymptomatic controls				0	0	0	0	0	29	0	Neg	Neg	ND	Contact	0	0	1	1	5	0
413	0	0	0	0	0	35500	0	0	0	0	750	0	0	0	Asymptomatic controls				0	0	0	0	0	30	0	Neg	Neg	ND	Check-up	0	0	1	2	2	Occasionally
437	0	275	275	0	0	75625	0	2625	0	0	33500	1875	0	0	Asymptomatic controls				0	0	0	0	0	24	0	Neg	Neg	ND	Contact	0	0	1	5	11	0
444	3850	0	3850	0	0	72125	0	0	0	0	2875	62.5	0	0	Asymptomatic controls				0	0	0	0	0	18	0	Neg	Neg	ND	Contact	0	0	1	11	17	1
445	0	75	75	0	0	0	0	0	0	0	375	0	0	0	Asymptomatic controls				0	0	0	0	0	28	0	Neg	Neg	ND	Contact	0	0	1	3	30	0
451	0	0	0	0	0	3750	0	0	0	0	750	37.5	0	0	Asymptomatic controls				0	0	0	0	0	35	0	Neg	Neg	ND	Check-up	0	0	1	2	10	0
470	0	0	0	0	0	2625	125	0	0	0	4250	37.5	0	0	Asymptomatic controls				0	0	0	0	0	30	0	Neg	Neg	ND	Contact	0	0	0	1	9	1
482	0	0	0	0	0	20125	0	375	37.5	0	0	625	0	0	Asymptomatic controls				0	0	0	0	0	60	0	Neg	Neg	ND	Check-up	0	0	1	2	30	1
491	2500	6725	9225	0	0	230625	87000	148250	12.5	393750	3229375	63500	176125	569875	Asymptomatic controls				0	0	0	0	0	22	0	Neg	Neg	ND	Contact	0	0	1	4	15	0
487	0	0	0	0	0	0	0	0	0	0	1000	0	0	0	Asymptomatic controls				0	0	0	0	0	24	0	Neg	Neg	ND	Contact	0	0	0	2	25	Occasionally
502	0	575	575	0	0	234125	125	0	0	0	250	0	0	0	Asymptomatic controls				0	0	0	0	0	16	0	Neg	Neg	ND	Contact	0	0	0	3	5	1
507	0	0	0	0	0	50	0	0	0	0	2125	0	0	0	Asymptomatic controls				0	0	0	0	0	23	0	Neg	Neg	ND	Contact	0	0	0	4	20	0
531	2425	0	2425	0	0	13250	0	0	0	0	98875	0	0	0	Asymptomatic controls				0	0	0	0	0	31	0	Neg	Neg	ND	Contact	0	0	1	2	30	1
533	0	0	0	0	0	0	0	0	12.5	0	2000	0	0	0	Asymptomatic controls				0	0	0	0	0	25	0	Neg	Neg	ND	Check-up	0	0	0	3	16	1
562	250	0	250	0	0	3250	375	500	0	0	0	375	0	0	Asymptomatic controls				0	0	0	0	0	24	0	Neg	Neg	ND	Contact	0	0	1	4	10	1
687	170625	0	170625	0	0	3028500	0	75000	0	0	7875	301375	619000	619000	Asymptomatic controls				0	0	0	0	0	21	0	Neg	Neg	ND	Contact	0	0	0	3	8	0
698	7375	0	7375	0	0	27750	375	0	12.5	12.5	22000	125	0	12.5	Asymptomatic controls				0	0	0	0	0	27	0	Neg	Neg	ND	Check-up	0	0	0	3	10	0
752	150	0	150	0	0	33875	0	0	0	1375	12875	625	36625	38000	Asymptomatic controls				0	0	0	0	0	22	0	Neg	Neg	ND	Contact	0	0	0	2	8	1
31	0	0	0	0	0	0	0	0	0	0	375	0	0	0		Symptomatic NGU	Ct NGU		1	1	0	0	0	24	0	Pos	Neg	ND	Symptoms	1	1	0	6	20	0
40	0	0	0	0	0	375	0	0	12.5	0	1125	0	0	0		Symptomatic NGU	Mg NGU		1	1	0	0	0	25	0	Neg	Pos	ND	Symptoms	1	1	1	2	20	1
54	31950	0	31950	0	0	1307875	0	0	0	0	194250	0	578500	578500		Symptomatic NGU	non-Mg-non-Ct NGU	Uu.pos	2	0	1	0	0	41	0	Neg	Neg	ND	Symptoms	1	1	0	2	20	1
58	0	0	0	0	0	37.5	0	0	0	0	0	0	0	0		Symptomatic NGU	Ct NGU		1	1	1	0	0	29	0	Pos	Neg	ND	Contact	1	1	0	1	15	0
60	0	0	0	0	pos F	0	0	0	0	0	125	0	0	0		Symptomatic NGU	Adeno NGU	Adeno NGU	2	1	1	0	0	30	0	Neg	Neg	ND	Symptoms	1	1	1	3	22	1
68	0	0	0	0	0	0	0	0	0	0	0	0	0	0		Symptomatic NGU	non-Mg-non-Ct NGU	Symptomatic IU	2	1	0	0	0	41	0	Neg	Neg	Neg	Check-up	1	1	0	1	4	0
69	0	0	0	0	0	0	0	250	0	0	21750	12.5	0	0		Symptomatic NGU	non-Mg-non-Ct NGU	Symptomatic IU	2	1	0	0	0	23	0	Neg	Neg	Neg	Check-up	1	1	0	4	10	Occasionally
67	0	50	50	0	0	0	0	0	0	0	0	0	0	0		Symptomatic NGU	non-Mg-non-Ct NGU	Symptomatic IU	2	1	1	0	0	28	0	Neg	Neg	ND	Symptoms	1	1	1	4	16	0
74	0	0	0	0	0	0	0	125	0	0	2500	0	0	0		Symptomatic NGU	Mg NGU		1	1	1	0	0	23	0	Neg	Pos	Neg	Symptoms	1	1	0	5	20	0
100	0	0	0	0	0	250	25	0	12.5	12.5	8625	125	87.5	100		Symptomatic NGU	Ct NGU		1	1	0	0	0	29	0	Pos	Neg	ND	Contact	0	1	0	3	17	0
101	0	0	0	0	0	25	0	0	0	0	0	0	0	0		Symptomatic NGU	Ct NGU		1	1	0	0	0	29	0	Pos	Neg	ND	Contact	1	1	1	2	100	1
114	0	0	0	0	0	0	0	0	0	0	301250	0	0	0		Symptomatic NGU	non-Mg-non-Ct NGU	Symptomatic IU	2	1	1	0	1	22	0	Neg	Neg	Neg	Symptoms	0	1	1	3	20	1
134	0	0	0	0	0	12.5	0	0	0	1625	109750	0	0	1625		Symptomatic NGU	Ct NGU		1	1	0	0	0	20	0	Pos	Neg	ND	Contact	1	1	1	1	8	1
146	0	1625	1625	0	0	305375	190250	93250	125	33750	2400000	16750	155125	188875		Symptomatic NGU	non-Mg-non-Ct NGU	Symptomatic IU	2	1	0	0	0	23	0	Neg	Neg	Neg	Symptoms	1	1	1	5	20	0
157	0	0	0	0	0	0	0	0	0	0	0	0	0	0		Symptomatic NGU	Mg NGU		1	1	1	0	0	30	0	Neg	Pos	ND	Symptoms	1	1	0	20	100	1
164	0	0	0	0	0	0	0	0	0	0	375	0	0	0		Symptomatic NGU	Ct NGU		1	0	1	0	0	25	0	Pos	Neg	ND	Contact	1	1	0	1	12	0
178	0	0	0	0	0	0	0	0	12.5	0	0	0	0	0		Symptomatic NGU	Ct NGU		1	1	0	0	0	41	0	Pos	Neg	ND	Check-up	1	1	1	2	10	1
192	0	0	0	0	0	62.5	0	0	0	0	0	62.5	0	0		Symptomatic NGU	Mg NGU		1	1	1	0	0	30	0	Neg	Pos	ND	Symptoms	1	1	1	3	100	0
209	0	0	0	0	0	0	0	0	0	0	375	0	0	0		Symptomatic NGU	Mg NGU		1	1	0	0	0	20	0	Neg	Pos	ND	Contact	0	1	1	3	8	0
231	0	0	0	0	0	14000	0	0	0	0	1375	0	0	0		Symptomatic NGU	non-Mg-non-Ct NGU	Symptomatic IU	2	1	0	0	0	28	0	Neg	Neg	Neg	Symptoms	1	1	0	12	NA	1
240	0	0	0	0	0	125	2500	0	0	3625	25249750	125	0	3625		Symptomatic NGU	Mg NGU		1	1	0	0	0	21	0	Neg	Pos	ND	Contact	1	1	1	1	8	0
241	0	175	175	0	0	16000	0	0	0	0	43500	0	0	0		Symptomatic NGU	non-Mg-non-Ct NGU	Symptomatic IU	2	1	0	0	0	24	0	Neg	Neg	Neg	Check-up	1	1	0	4	25	0
292	0	0	0	0	0	0	0	0	0	0	250	0	0	0		Symptomatic NGU	Ct NGU		1	1	1	0	0	24	0	Pos	Neg	ND	Symptoms	0	1	0	1	16	0
294	0	0	0	0	0	0	0	0	0	0	0	0	0	0		Symptomatic NGU	Ct NGU		1	1	0	0	0	26	0	Pos	Neg	ND	Contact	1	1	0	6	15	0
310	0	0	0	0	0	75	0	0	0	0	250	0	0	0		Symptomatic NGU	non-Mg-non-Ct NGU	Symptomatic IU	2	1	1	0	0	22	0	Neg	Neg	Neg	Symptoms	0	1	1	5	15	Occasionally
349	0	0	0	0	0	250	0	0	12.5	25	1125	37.5	0	25		Symptomatic NGU	non-Mg-non-Ct NGU	Symptomatic IU	2	1	0	0	1	34	0	Neg	Neg	Neg	Symptoms	0	1	1	8	100	1
364	71975	0	71975	0	0	0	0	0	0	0	4000	0	0	0		Symptomatic NGU	non-Mg-non-Ct NGU	Uu.pos	2	0	1	0	0	32	0	Neg	Neg	Neg	Symptoms	1	1	0	3	15	1
374	0	2625	2625	0	0	62.5	0	0	0	500	847250	0	0	500		Symptomatic NGU	non-Mg-non-Ct NGU	Symptomatic IU	2	1	0	0	0	48	0	Neg	Neg	Neg	Symptoms	1	1	1	1	14	0
402	850	0	850	0	0	111250	1125	5375	0	7875	136875	4750	3500	11375		Symptomatic NGU	non-Mg-non-Ct NGU	Uu.pos	2	0	1	0	0	26	0	Neg	Neg	Neg	Symptoms	1	1	1	5	7	0
447	0	0	0	0	0	125	0	0	0	0	0	0	0	0		Symptomatic NGU	non-Mg-non-Ct NGU	Symptomatic IU	2	1	1	0	0	18	0	Neg	Neg	ND	Contact	0	1	0	1	30	1
448	0	0	0	0	0	0	0	0	0	0	0	62.5	0	0		Symptomatic NGU	non-Mg-non-Ct NGU	Symptomatic IU	2	1	1	0	0	19	0	Neg	Neg	ND	Symptoms	1	1	1	7	20	0
472	0	0	0	0	0	1875	1250	250	125	625	626000	500	500	1125		Symptomatic NGU	Mg NGU		1	1	0	0	0	20	0	Neg	Pos	ND	Symptoms	1	1	1	5	9	1
481	0	10050	10050	0	0	314500	9250	3500	12.5	1125	3875	625	50125	51250		Symptomatic NGU	non-Mg-non-Ct NGU	Symptomatic IU	2	1	1	0	1	46	0	Neg	Neg	ND	Symptoms	1	1	1	1	20	0
534	0	0	0	0	0	0	0	0	0	0	125	0	0	0		Symptomatic NGU	non-Mg-non-Ct NGU	Symptomatic IU	2	1	0	0	0	29	0	Neg	Neg	ND	Symptoms	0	1	0	8	30	0
535	0	0	0	0	0	12.5	0	0	0	0	1125	0	0	0		Symptomatic NGU	Mg NGU		1	1	1	0	0	25	0	Neg	Pos	Neg	Symptoms	1	1	0	3	15	0
563	0	2250	2250	0	0	250	0	0	50	0	250	0	12.5	12.5		Symptomatic NGU	non-Mg-non-Ct NGU	Symptomatic IU	2	1	1	0	0	23	0	Neg	Neg	Neg	Symptoms	1	1	0	2	16	1
578	0	0	0	0	pos D	0	0	0	12.5	0	248750	0	0	0		Symptomatic NGU	Adeno NGU	Adeno NGU	2	1	1	0	0	24	0	Neg	Neg	Neg	Symptoms	1	1	0	2	40	0
579	0	0	0	0	0	250	0	0	0	0	2000	0	0	0		Symptomatic NGU	non-Mg-non-Ct NGU	Symptomatic IU	2	0	1	0	0	22	0	Neg	Neg	ND	Symptoms	1	1	0	3	12	1
580	1450	0	1450	Type 1	0	0	0	0	0	0	704750	0	0	0		Symptomatic NGU	non-Mg-non-Ct NGU	Uu.pos	2	1	1	0	0	23	0	Neg	Neg	ND	Symptoms	1	1	0	2	20	1
597	0	0	0	Type 1	0	37.5	125	0	0	0	3625	12.5	0	0		Symptomatic NGU	Mg NGU		1	1	0	0	0	22	0	Neg	Pos	ND	Contact	0	1	1	3	30	1
598	0	0	0	0	0	0	964125	125	2.5	0	182211625	2375	0	0		Symptomatic NGU	non-Mg-non-Ct NGU	Symptomatic IU	2	0	1	0	0	21	0	Neg	Neg	ND	Contact	1	1	1	3	9	1
626	0	0	0	0	0	0	0	0	0	0	2.5	0	0	0		Symptomatic NGU	non-Mg-non-Ct NGU	Symptomatic IU	2	1	0	0	0	25	0	Neg	Neg	ND	Contact	1	1	0	9	30	1
641	0	0	0	0	0	0	0	0	2.5	0	50	0	0	0		Symptomatic NGU	non-Mg-non-Ct NGU	Symptomatic IU	2	1	1	0	0	20	0	Neg	Neg	Neg	Symptoms	1	1	1	3	15	1
759	0	0	0	0	0	250	0	0	0	0	5	0	0	0		Symptomatic NGU	non-Mg-non-Ct NGU	Symptomatic IU	2	1	0	0	0	30	0	Neg	Neg	Neg	Symptoms	0	1	1	3	3	0
